# Supplementary material for: Weizmannia coagulans SA9: A Novel Strategy to Alleviate Type 2 Diabetes
Source: Nutrients. 2025 Jun 23;17(13):2081. doi: 10.3390/nu17132081 (PMC12251212; doi:10.3390/nu17132081)
Supplement: Supplementary file 1 [file nutrients-17-02081-s001.zip]

Archive with 1 entries (1 files):
- nutrients-3646430-supplementary.pdf
